# Supplementary material for: Western Diet and fecal microbiota transplantation alter phenotypic, liver fatty acids, and gut metagenomics and metabolomics in Mtarc2 knockout mice
Source: Genes Nutr. 2025 May 29;20:13. doi: 10.1186/s12263-025-00772-x (PMC12121045; doi:10.1186/s12263-025-00772-x)
Supplement: Supplementary file 21 — Supplementary Material 21: Table 3. Taxonomic analysis of fecal samples collected at the beginning of experiments (time point T0) in Mtarc2-KO females and males compared with C57BL/6N mice. [file 12263_2025_772_MOESM21_ESM.xlsx]

## Sheet: Supplementary Table 3
Additional Table 3: Taxonomic analysis of fecal samples collected at the beginning of experiments (time point T0) in Mtarc2-KO females and males compared with C57BL/6N mice.
tax_ID	ID	domain	phylum	class	order	family	genus	Marc.Female_B6.Female.FC	Marc.Female_B6.Female.adjusted_p
ASV_408	ASV_408	Bacteria	Actinobacteriota	Actinobacteria	Bifidobacteriales	Bifidobacteriaceae	Bifidobacterium	7193.6	3.27993e-60
ASV_828	ASV_828	Bacteria	Firmicutes	Bacilli	Erysipelotrichales	Erysipelotrichaceae	Ileibacterium	1782.96	1.81588e-28
ASV_810	ASV_810	Bacteria	Actinobacteriota	Coriobacteriia	Coriobacteriales	Atopobiaceae	Coriobacteriaceae UCG-002	746.818	1.55826e-14
ASV_9780	ASV_9780	Bacteria	Firmicutes	Clostridia	Lachnospirales	Lachnospiraceae	[Eubacterium] xylanophilum group	16.2509	0.00142358
ASV_5201	ASV_5201	Bacteria	Proteobacteria	Gammaproteobacteria	Burkholderiales	Sutterellaceae	Parasutterella	12.1705	0.00291304
ASV_7088	ASV_7088	Bacteria	Firmicutes	Clostridia	Oscillospirales	Ruminococcaceae	Harryflintia	8.5495	0.000625347
ASV_61	ASV_61	Bacteria	Bacteroidota	Bacteroidia	Bacteroidales	Prevotellaceae	Alloprevotella	1.78304	0.050523
ASV_7104	ASV_7104	Bacteria	Firmicutes	Clostridia	Peptostreptococcales-Tissierellales	Anaerovoracaceae	[Eubacterium] nodatum group	0.409462	0.00339667
ASV_5314	ASV_5314	Bacteria	Firmicutes	Clostridia	Lachnospirales	Lachnospiraceae	Lachnospiraceae UCG-006	0.341145	0.0062718
ASV_6361	ASV_6361	Bacteria	Firmicutes	Clostridia	Oscillospirales	Ruminococcaceae	Paludicola	0.333545	0.00198289
ASV_320	ASV_320	Bacteria	Actinobacteriota	Coriobacteriia	Coriobacteriales	Eggerthellaceae	Enterorhabdus	0.322831	0.00385232
ASV_4383	ASV_4383	Bacteria	Firmicutes	Bacilli	Lactobacillales	Streptococcaceae	Lactococcus	0.30787	0.00492623
ASV_8507	ASV_8507	Bacteria	Firmicutes	Clostridia	Lachnospirales	Defluviitaleaceae	Defluviitaleaceae UCG-011	0.239052	0.0472329
ASV_8171	ASV_8171	Bacteria	Firmicutes	Clostridia	Peptostreptococcales-Tissierellales	Anaerovoracaceae	[Eubacterium] brachy group	0.225387	0.000625347
ASV_6039	ASV_6039	Bacteria	Firmicutes	Clostridia	Lachnospirales	Lachnospiraceae	Marvinbryantia	0.224356	0.000615496
ASV_2592	ASV_2592	Bacteria	Firmicutes	Bacilli	Erysipelotrichales	Erysipelatoclostridiaceae	Erysipelatoclostridium	0.206007	0.0330125
ASV_13375	ASV_13375	Bacteria	Firmicutes	Clostridia	Oscillospirales	Butyricicoccaceae	Butyricicoccus	0.180331	0.0330125
ASV_3454	ASV_3454	Bacteria	Firmicutes	Clostridia	Lachnospirales	Lachnospiraceae	Lachnospiraceae NK4A136 group	0.154663	0.000625347
ASV_6795	ASV_6795	Bacteria	Proteobacteria	Gammaproteobacteria	Enterobacterales	Enterobacteriaceae	Escherichia-Shigella	0.0340682	0.000625347
ASV_1363	ASV_1363	Bacteria	Deferribacterota	Deferribacteres	Deferribacterales	Deferribacteraceae	Mucispirillum	0.00251594	1.95288e-14
tax_ID	ID	domain	phylum	class	order	family	genus	Marc.Male_B6.Male.FC	Marc.Male_B6.Male.adjusted_p
ASV_408	ASV_408	Bacteria	Actinobacteriota	Actinobacteria	Bifidobacteriales	Bifidobacteriaceae	Bifidobacterium	2129.38	8.45409e-82
ASV_828	ASV_828	Bacteria	Firmicutes	Bacilli	Erysipelotrichales	Erysipelotrichaceae	Ileibacterium	450.517	7.71317e-29
ASV_810	ASV_810	Bacteria	Actinobacteriota	Coriobacteriia	Coriobacteriales	Atopobiaceae	Coriobacteriaceae UCG-002	318.472	1.32899e-14
ASV_9780	ASV_9780	Bacteria	Firmicutes	Clostridia	Lachnospirales	Lachnospiraceae	[Eubacterium] xylanophilum group	27.5128	1.37996e-06
ASV_7088	ASV_7088	Bacteria	Firmicutes	Clostridia	Oscillospirales	Ruminococcaceae	Harryflintia	13.9743	9.00417e-07
ASV_9840	ASV_9840	Bacteria	Firmicutes	Clostridia	Lachnospirales	Lachnospiraceae	Lachnospiraceae FCS020 group	2.96582	0.0142667
ASV_40	ASV_40	Bacteria	Firmicutes	Clostridia	Lachnospirales	Lachnospiraceae	Blautia	2.82493	0.0216271
ASV_4548	ASV_4548	Bacteria	Firmicutes	Clostridia	Lachnospirales	Lachnospiraceae	[Eubacterium] oxidoreducens group	2.55004	0.0209519
ASV_4383	ASV_4383	Bacteria	Firmicutes	Bacilli	Lactobacillales	Streptococcaceae	Lactococcus	0.460318	0.0302124
ASV_6361	ASV_6361	Bacteria	Firmicutes	Clostridia	Oscillospirales	Ruminococcaceae	Paludicola	0.452459	0.0128379
ASV_651	ASV_651	Bacteria	Bacteroidota	Bacteroidia	Bacteroidales	Bacteroidaceae	Bacteroides	0.452049	0.0142667
ASV_697	ASV_697	Bacteria	Desulfobacterota	Desulfovibrionia	Desulfovibrionales	Desulfovibrionaceae	Desulfovibrio	0.442791	0.0254892
ASV_116	ASV_116	Bacteria	Bacteroidota	Bacteroidia	Bacteroidales	Rikenellaceae	Alistipes	0.428871	0.0003543
ASV_4826	ASV_4826	Bacteria	Patescibacteria	Saccharimonadia	Saccharimonadales	Saccharimonadaceae	Candidatus Saccharimonas	0.3774	0.0302124
ASV_3454	ASV_3454	Bacteria	Firmicutes	Clostridia	Lachnospirales	Lachnospiraceae	Lachnospiraceae NK4A136 group	0.348872	0.0254892
ASV_13375	ASV_13375	Bacteria	Firmicutes	Clostridia	Oscillospirales	Butyricicoccaceae	Butyricicoccus	0.24599	0.0236587
ASV_8507	ASV_8507	Bacteria	Firmicutes	Clostridia	Lachnospirales	Defluviitaleaceae	Defluviitaleaceae UCG-011	0.238826	0.0142667
ASV_5314	ASV_5314	Bacteria	Firmicutes	Clostridia	Lachnospirales	Lachnospiraceae	Lachnospiraceae UCG-006	0.154932	2.55176e-10
ASV_11891	ASV_11891	Bacteria	Firmicutes	Bacilli	Lactobacillales	Streptococcaceae	Streptococcus	0.114763	0.0142667
ASV_3068	ASV_3068	Bacteria	Firmicutes	Bacilli	Erysipelotrichales	Erysipelotrichaceae	Turicibacter	0.107791	0.0352799
ASV_1363	ASV_1363	Bacteria	Deferribacterota	Deferribacteres	Deferribacterales	Deferribacteraceae	Mucispirillum	0.00253183	5.02597e-19
