# Supplementary material for: Western Diet and fecal microbiota transplantation alter phenotypic, liver fatty acids, and gut metagenomics and metabolomics in Mtarc2 knockout mice
Source: Genes Nutr. 2025 May 29;20:13. doi: 10.1186/s12263-025-00772-x (PMC12121045; doi:10.1186/s12263-025-00772-x)
Supplement: Supplementary file 22 — Supplementary Material 22: Table 4. Tax differentiated between T16 and T0 in at least one PEG(−) groups. [file 12263_2025_772_MOESM22_ESM.xlsx]

## Sheet: supplementary Table 4
Additional Table 4: Tax differentiated between T16 and T0 in at least one PEG(−) groups.
tax_ID	domain	phylum	class	order	family	genus	Marc_female_T16_ND_Marc_female_T0_ND.FC	Marc_female_T16_ND_Marc_female_T0_ND.adjusted_p
ASV_1481	Bacteria	Firmicutes	Clostridia	Peptostreptococcales-Tissierellales	Peptostreptococcaceae	Romboutsia	95.0557	0.000103033
ASV_6361	Bacteria	Firmicutes	Clostridia	Oscillospirales	Ruminococcaceae	Paludicola	0.069298	0.000233128
ASV_1475	Bacteria	Firmicutes	Clostridia	Lachnospirales	Lachnospiraceae	Roseburia	9.12575	0.00453082
ASV_3224	Bacteria	Actinobacteriota	Coriobacteriia	Coriobacteriales	Eggerthellaceae	Parvibacter	0.098666	0.00453082
ASV_357	Bacteria	Firmicutes	Bacilli	Erysipelotrichales	Erysipelotrichaceae	Dubosiella	0.0500704	0.00858627
ASV_3701	Bacteria	Firmicutes	Clostridia	Clostridiales	Clostridiaceae	Clostridium sensu stricto 1	38.7871	0.0570661
ASV_697	Bacteria	Desulfobacterota	Desulfovibrionia	Desulfovibrionales	Desulfovibrionaceae	Desulfovibrio	3.11612	0.0647552
ASV_992	Bacteria	Firmicutes	Clostridia	Oscillospirales	Oscillospiraceae	Oscillibacter	2.28208	0.0647552
ASV_2128	Bacteria	Campilobacterota	Campylobacteria	Campylobacterales	Helicobacteraceae	Helicobacter	0.263675	0.0647552
ASV_3763	Bacteria	Firmicutes	Clostridia	Lachnospirales	Lachnospiraceae	Lachnoclostridium	3.05953	0.0647552
ASV_7104	Bacteria	Firmicutes	Clostridia	Peptostreptococcales-Tissierellales	Anaerovoracaceae	[Eubacterium] nodatum group	0.297028	0.0647552
ASV_10883	Bacteria	Actinobacteriota	Actinobacteria	Corynebacteriales	Corynebacteriaceae	Corynebacterium	0.0553268	0.0647552
ASV_3068	Bacteria	Firmicutes	Bacilli	Erysipelotrichales	Erysipelotrichaceae	Turicibacter	14.7799	0.0734181
ASV_3454	Bacteria	Firmicutes	Clostridia	Lachnospirales	Lachnospiraceae	Lachnospiraceae NK4A136 group	3.40231	0.0936774
ASV_320	Bacteria	Actinobacteriota	Coriobacteriia	Coriobacteriales	Eggerthellaceae	Enterorhabdus	0.34437	0.0993153
ASV_1215	Bacteria	Firmicutes	Clostridia	Lachnospirales	Lachnospiraceae	[Eubacterium] fissicatena group	0.149274	0.0993153
tax_ID	domain	phylum	class	order	family	genus	B6_female_T16_ND_B6_female_T0_ND.FC	B6_female_T16_ND_B6_female_T0_ND.adjusted_p
ASV_408	Bacteria	Actinobacteriota	Actinobacteria	Bifidobacteriales	Bifidobacteriaceae	Bifidobacterium	210.954	8.19654e-08
ASV_2128	Bacteria	Campilobacterota	Campylobacteria	Campylobacterales	Helicobacteraceae	Helicobacter	0.104847	0.00134383
ASV_6361	Bacteria	Firmicutes	Clostridia	Oscillospirales	Ruminococcaceae	Paludicola	0.130803	0.00177036
ASV_1475	Bacteria	Firmicutes	Clostridia	Lachnospirales	Lachnospiraceae	Roseburia	10.8279	0.00177036
ASV_991	Bacteria	Firmicutes	Bacilli	Lactobacillales	Lactobacillaceae	Lactobacillus	0.10816	0.00177036
ASV_8171	Bacteria	Firmicutes	Clostridia	Peptostreptococcales-Tissierellales	Anaerovoracaceae	[Eubacterium] brachy group	0.161834	0.00641159
ASV_1374	Bacteria	Bacteroidota	Bacteroidia	Bacteroidales	Muribaculaceae	Muribaculum	3.69664	0.0163113
ASV_5314	Bacteria	Firmicutes	Clostridia	Lachnospirales	Lachnospiraceae	Lachnospiraceae UCG-006	0.282839	0.0163113
ASV_3459	Bacteria	Firmicutes	Clostridia	Oscillospirales	Oscillospiraceae	Intestinimonas	7.46208	0.0209392
ASV_4383	Bacteria	Firmicutes	Bacilli	Lactobacillales	Streptococcaceae	Lactococcus	0.209062	0.0222081
ASV_3224	Bacteria	Actinobacteriota	Coriobacteriia	Coriobacteriales	Eggerthellaceae	Parvibacter	0.17526	0.04
ASV_6795	Bacteria	Proteobacteria	Gammaproteobacteria	Enterobacterales	Enterobacteriaceae	Escherichia-Shigella	0.0567417	0.04
ASV_651	Bacteria	Bacteroidota	Bacteroidia	Bacteroidales	Bacteroidaceae	Bacteroides	0.338036	0.0490618
ASV_10883	Bacteria	Actinobacteriota	Actinobacteria	Corynebacteriales	Corynebacteriaceae	Corynebacterium	0.0529226	0.050808
ASV_11537	Bacteria	Firmicutes	Bacilli	Staphylococcales	Staphylococcaceae	Staphylococcus	0.0775433	0.0728116
ASV_116	Bacteria	Bacteroidota	Bacteroidia	Bacteroidales	Rikenellaceae	Alistipes	2.20021	0.0733559
ASV_1737	Bacteria	Firmicutes	Clostridia	Lachnospirales	Lachnospiraceae	A2	2.36736	0.0733559
ASV_357	Bacteria	Firmicutes	Bacilli	Erysipelotrichales	Erysipelotrichaceae	Dubosiella	0.12846	0.0915261
ASV_3701	Bacteria	Firmicutes	Clostridia	Clostridiales	Clostridiaceae	Clostridium sensu stricto 1	21.0455	0.0915261
ASV_320	Bacteria	Actinobacteriota	Coriobacteriia	Coriobacteriales	Eggerthellaceae	Enterorhabdus	0.326998	0.0915261
tax_ID	domain	phylum	class	order	family	genus	Marc_female_T16_HFD_Marc_female_T0_WD.FC	Marc_female_T16_HFD_Marc_female_T0_WD.adjusted_p
ASV_357	Bacteria	Firmicutes	Bacilli	Erysipelotrichales	Erysipelotrichaceae	Dubosiella	0.0248797	0.00129058
ASV_4826	Bacteria	Patescibacteria	Saccharimonadia	Saccharimonadales	Saccharimonadaceae	Candidatus Saccharimonas	0.101623	0.00244686
ASV_3701	Bacteria	Firmicutes	Clostridia	Clostridiales	Clostridiaceae	Clostridium sensu stricto 1	142.329	0.00320201
ASV_9291	Bacteria	Firmicutes	Clostridia	Lachnospirales	Lachnospiraceae	ASF356	0.0510173	0.00320201
ASV_3454	Bacteria	Firmicutes	Clostridia	Lachnospirales	Lachnospiraceae	Lachnospiraceae NK4A136 group	7.05369	0.00320201
ASV_1481	Bacteria	Firmicutes	Clostridia	Peptostreptococcales-Tissierellales	Peptostreptococcaceae	Romboutsia	20.0496	0.00583066
ASV_6361	Bacteria	Firmicutes	Clostridia	Oscillospirales	Ruminococcaceae	Paludicola	0.151807	0.00669489
ASV_116	Bacteria	Bacteroidota	Bacteroidia	Bacteroidales	Rikenellaceae	Alistipes	2.26212	0.0777992
ASV_3224	Bacteria	Actinobacteriota	Coriobacteriia	Coriobacteriales	Eggerthellaceae	Parvibacter	0.218782	0.0980545
ASV_7104	Bacteria	Firmicutes	Clostridia	Peptostreptococcales-Tissierellales	Anaerovoracaceae	[Eubacterium] nodatum group	0.315042	0.0980545
ASV_3763	Bacteria	Firmicutes	Clostridia	Lachnospirales	Lachnospiraceae	Lachnoclostridium	2.81716	0.0980545
tax_ID	domain	phylum	class	order	family	genus	B6_female_T16_HFD_B6_female_T0_WD.FC	B6_female_T16_HFD_B6_female_T0_WD.adjusted_p
ASV_6361	Bacteria	Firmicutes	Clostridia	Oscillospirales	Ruminococcaceae	Paludicola	0.02065	3.29817e-07
ASV_278	Bacteria	Firmicutes	Bacilli	Erysipelotrichales	Erysipelotrichaceae	Faecalibaculum	0.0174516	3.29817e-07
ASV_116	Bacteria	Bacteroidota	Bacteroidia	Bacteroidales	Rikenellaceae	Alistipes	7.06423	6.02784e-07
ASV_7104	Bacteria	Firmicutes	Clostridia	Peptostreptococcales-Tissierellales	Anaerovoracaceae	[Eubacterium] nodatum group	0.0491643	1.39023e-06
ASV_3763	Bacteria	Firmicutes	Clostridia	Lachnospirales	Lachnospiraceae	Lachnoclostridium	12.1189	1.65662e-05
ASV_1329	Bacteria	Firmicutes	Clostridia	Lachnospirales	Lachnospiraceae	Tuzzerella	6.03431	6.88475e-05
ASV_651	Bacteria	Bacteroidota	Bacteroidia	Bacteroidales	Bacteroidaceae	Bacteroides	7.0172	8.76516e-05
ASV_357	Bacteria	Firmicutes	Bacilli	Erysipelotrichales	Erysipelotrichaceae	Dubosiella	0.0179951	0.000159811
ASV_992	Bacteria	Firmicutes	Clostridia	Oscillospirales	Oscillospiraceae	Oscillibacter	4.37653	0.000275932
ASV_4826	Bacteria	Patescibacteria	Saccharimonadia	Saccharimonadales	Saccharimonadaceae	Candidatus Saccharimonas	0.09806	0.0014639
ASV_6039	Bacteria	Firmicutes	Clostridia	Lachnospirales	Lachnospiraceae	Marvinbryantia	0.101104	0.00169884
ASV_1363	Bacteria	Deferribacterota	Deferribacteres	Deferribacterales	Deferribacteraceae	Mucispirillum	16.8776	0.00264885
ASV_40	Bacteria	Firmicutes	Clostridia	Lachnospirales	Lachnospiraceae	Blautia	6.37419	0.00772231
ASV_367	Bacteria	Desulfobacterota	Desulfovibrionia	Desulfovibrionales	Desulfovibrionaceae	Bilophila	5.49056	0.010329
ASV_1278	Bacteria	Bacteroidota	Bacteroidia	Bacteroidales	Tannerellaceae	Parabacteroides	4.07866	0.010329
ASV_3496	Bacteria	Firmicutes	Clostridia	Oscillospirales	Ruminococcaceae	Anaerotruncus	0.156463	0.0194404
ASV_729	Bacteria	Firmicutes	Clostridia	Oscillospirales	Oscillospiraceae	Colidextribacter	2.33265	0.0196489
ASV_8171	Bacteria	Firmicutes	Clostridia	Peptostreptococcales-Tissierellales	Anaerovoracaceae	[Eubacterium] brachy group	0.219794	0.0247222
ASV_991	Bacteria	Firmicutes	Bacilli	Lactobacillales	Lactobacillaceae	Lactobacillus	0.195519	0.0259138
ASV_1215	Bacteria	Firmicutes	Clostridia	Lachnospirales	Lachnospiraceae	[Eubacterium] fissicatena group	0.0960252	0.028299
ASV_3459	Bacteria	Firmicutes	Clostridia	Oscillospirales	Oscillospiraceae	Intestinimonas	6.29149	0.028299
ASV_3224	Bacteria	Actinobacteriota	Coriobacteriia	Coriobacteriales	Eggerthellaceae	Parvibacter	0.189453	0.036184
ASV_2128	Bacteria	Campilobacterota	Campylobacteria	Campylobacterales	Helicobacteraceae	Helicobacter	0.25065	0.0447411
ASV_9291	Bacteria	Firmicutes	Clostridia	Lachnospirales	Lachnospiraceae	ASF356	0.108165	0.0447411
ASV_5314	Bacteria	Firmicutes	Clostridia	Lachnospirales	Lachnospiraceae	Lachnospiraceae UCG-006	0.362827	0.0452974
ASV_1374	Bacteria	Bacteroidota	Bacteroidia	Bacteroidales	Muribaculaceae	Muribaculum	2.56952	0.0789861
ASV_10603	Bacteria	Firmicutes	Clostridia	Peptostreptococcales-Tissierellales	Anaerovoracaceae	Anaerovorax	3.74011	0.0997854
tax_ID	domain	phylum	class	order	family	genus	Marc_male_T16_ND_Marc_male_T0_ND.FC	Marc_male_T16_ND_Marc_male_T0_ND.adjusted_p
ASV_828	Bacteria	Firmicutes	Bacilli	Erysipelotrichales	Erysipelotrichaceae	Ileibacterium	59.0184	0.00107163
ASV_1475	Bacteria	Firmicutes	Clostridia	Lachnospirales	Lachnospiraceae	Roseburia	13.8356	0.00127662
ASV_6361	Bacteria	Firmicutes	Clostridia	Oscillospirales	Ruminococcaceae	Paludicola	0.102195	0.00574587
ASV_1481	Bacteria	Firmicutes	Clostridia	Peptostreptococcales-Tissierellales	Peptostreptococcaceae	Romboutsia	38.0631	0.00574587
ASV_10883	Bacteria	Actinobacteriota	Actinobacteria	Corynebacteriales	Corynebacteriaceae	Corynebacterium	0.0269911	0.0244529
ASV_1329	Bacteria	Firmicutes	Clostridia	Lachnospirales	Lachnospiraceae	Tuzzerella	3.25446	0.0261496
ASV_11537	Bacteria	Firmicutes	Bacilli	Staphylococcales	Staphylococcaceae	Staphylococcus	0.0390375	0.0306218
ASV_1215	Bacteria	Firmicutes	Clostridia	Lachnospirales	Lachnospiraceae	[Eubacterium] fissicatena group	0.0770623	0.0372577
ASV_17131	Bacteria	Proteobacteria	Alphaproteobacteria	Rhizobiales	Beijerinckiaceae	Methylobacterium-Methylorubrum	13.862	0.0675286
ASV_13518	Bacteria	Firmicutes	Clostridia	Peptostreptococcales-Tissierellales	Anaerovoracaceae	Family XIII AD3011 group	0.152188	0.0899635
ASV_8171	Bacteria	Firmicutes	Clostridia	Peptostreptococcales-Tissierellales	Anaerovoracaceae	[Eubacterium] brachy group	0.227911	0.0996252
tax_ID	domain	phylum	class	order	family	genus	B6_male_T16_ND_B6_male_T0_ND.FC	B6_male_T16_ND_B6_male_T0_ND.adjusted_p
ASV_5314	Bacteria	Firmicutes	Clostridia	Lachnospirales	Lachnospiraceae	Lachnospiraceae UCG-006	0.108279	5.28062e-07
ASV_1481	Bacteria	Firmicutes	Clostridia	Peptostreptococcales-Tissierellales	Peptostreptococcaceae	Romboutsia	80.816	3.99047e-05
ASV_8171	Bacteria	Firmicutes	Clostridia	Peptostreptococcales-Tissierellales	Anaerovoracaceae	[Eubacterium] brachy group	0.0836507	5.4391e-05
ASV_992	Bacteria	Firmicutes	Clostridia	Oscillospirales	Oscillospiraceae	Oscillibacter	4.13023	0.000166849
ASV_6361	Bacteria	Firmicutes	Clostridia	Oscillospirales	Ruminococcaceae	Paludicola	0.117234	0.000393773
ASV_1475	Bacteria	Firmicutes	Clostridia	Lachnospirales	Lachnospiraceae	Roseburia	10.864	0.000701072
ASV_7104	Bacteria	Firmicutes	Clostridia	Peptostreptococcales-Tissierellales	Anaerovoracaceae	[Eubacterium] nodatum group	0.161231	0.000724275
ASV_1329	Bacteria	Firmicutes	Clostridia	Lachnospirales	Lachnospiraceae	Tuzzerella	3.5011	0.00410382
ASV_4548	Bacteria	Firmicutes	Clostridia	Lachnospirales	Lachnospiraceae	[Eubacterium] oxidoreducens group	5.23931	0.00469388
ASV_3224	Bacteria	Actinobacteriota	Coriobacteriia	Coriobacteriales	Eggerthellaceae	Parvibacter	0.126976	0.00490266
ASV_2592	Bacteria	Firmicutes	Bacilli	Erysipelotrichales	Erysipelatoclostridiaceae	Erysipelatoclostridium	0.109028	0.00938011
ASV_3459	Bacteria	Firmicutes	Clostridia	Oscillospirales	Oscillospiraceae	Intestinimonas	7.10193	0.0143722
ASV_4826	Bacteria	Patescibacteria	Saccharimonadia	Saccharimonadales	Saccharimonadaceae	Candidatus Saccharimonas	0.179522	0.0146469
ASV_116	Bacteria	Bacteroidota	Bacteroidia	Bacteroidales	Rikenellaceae	Alistipes	2.54962	0.0153363
ASV_10883	Bacteria	Actinobacteriota	Actinobacteria	Corynebacteriales	Corynebacteriaceae	Corynebacterium	0.0469646	0.0272243
ASV_3496	Bacteria	Firmicutes	Clostridia	Oscillospirales	Ruminococcaceae	Anaerotruncus	0.218493	0.0294572
ASV_2128	Bacteria	Campilobacterota	Campylobacteria	Campylobacterales	Helicobacteraceae	Helicobacter	0.249424	0.0376521
ASV_320	Bacteria	Actinobacteriota	Coriobacteriia	Coriobacteriales	Eggerthellaceae	Enterorhabdus	0.303467	0.0451922
ASV_697	Bacteria	Desulfobacterota	Desulfovibrionia	Desulfovibrionales	Desulfovibrionaceae	Desulfovibrio	0.352218	0.0474033
ASV_15389	Bacteria	Firmicutes	Bacilli	Thermicanales	Thermicanaceae	Thermicanus	13.1519	0.0484747
ASV_1737	Bacteria	Firmicutes	Clostridia	Lachnospirales	Lachnospiraceae	A2	2.29075	0.0557199
ASV_13518	Bacteria	Firmicutes	Clostridia	Peptostreptococcales-Tissierellales	Anaerovoracaceae	Family XIII AD3011 group	0.252664	0.0571965
ASV_3068	Bacteria	Firmicutes	Bacilli	Erysipelotrichales	Erysipelotrichaceae	Turicibacter	10.9474	0.0988999
tax_ID	domain	phylum	class	order	family	genus	Marc_male_T16_HFD_Marc_male_T0_WD.FC	Marc_male_T16_HFD_Marc_male_T0_WD.adjusted_p
ASV_1475	Bacteria	Firmicutes	Clostridia	Lachnospirales	Lachnospiraceae	Roseburia	41.5766	1.85915e-12
ASV_1481	Bacteria	Firmicutes	Clostridia	Peptostreptococcales-Tissierellales	Peptostreptococcaceae	Romboutsia	257.791	1.37604e-10
ASV_6039	Bacteria	Firmicutes	Clostridia	Lachnospirales	Lachnospiraceae	Marvinbryantia	0.025812	1.18212e-09
ASV_3068	Bacteria	Firmicutes	Bacilli	Erysipelotrichales	Erysipelotrichaceae	Turicibacter	161.315	4.70519e-06
ASV_6361	Bacteria	Firmicutes	Clostridia	Oscillospirales	Ruminococcaceae	Paludicola	0.0832413	5.10055e-06
ASV_1374	Bacteria	Bacteroidota	Bacteroidia	Bacteroidales	Muribaculaceae	Muribaculum	0.207172	1.8043e-05
ASV_7104	Bacteria	Firmicutes	Clostridia	Peptostreptococcales-Tissierellales	Anaerovoracaceae	[Eubacterium] nodatum group	0.167443	3.0485e-05
ASV_40	Bacteria	Firmicutes	Clostridia	Lachnospirales	Lachnospiraceae	Blautia	7.2572	4.77106e-05
ASV_13375	Bacteria	Firmicutes	Clostridia	Oscillospirales	Butyricicoccaceae	Butyricicoccus	0.041526	0.000221903
ASV_3496	Bacteria	Firmicutes	Clostridia	Oscillospirales	Ruminococcaceae	Anaerotruncus	0.215699	0.00652311
ASV_1737	Bacteria	Firmicutes	Clostridia	Lachnospirales	Lachnospiraceae	A2	2.46103	0.00799842
ASV_357	Bacteria	Firmicutes	Bacilli	Erysipelotrichales	Erysipelotrichaceae	Dubosiella	0.102576	0.0100437
ASV_991	Bacteria	Firmicutes	Bacilli	Lactobacillales	Lactobacillaceae	Lactobacillus	0.237438	0.0100437
ASV_3763	Bacteria	Firmicutes	Clostridia	Lachnospirales	Lachnospiraceae	Lachnoclostridium	2.83897	0.0174581
ASV_1329	Bacteria	Firmicutes	Clostridia	Lachnospirales	Lachnospiraceae	Tuzzerella	2.29284	0.0201098
ASV_2101	Bacteria	Firmicutes	Clostridia	Oscillospirales	Ruminococcaceae	UBA1819	0.274834	0.0338152
ASV_1278	Bacteria	Bacteroidota	Bacteroidia	Bacteroidales	Tannerellaceae	Parabacteroides	0.436063	0.0634081
ASV_320	Bacteria	Actinobacteriota	Coriobacteriia	Coriobacteriales	Eggerthellaceae	Enterorhabdus	2.46538	0.0717729
ASV_5511	Bacteria	Firmicutes	Clostridia	Lachnospirales	Lachnospiraceae	GCA-900066575	2.05259	0.0758995
ASV_367	Bacteria	Desulfobacterota	Desulfovibrionia	Desulfovibrionales	Desulfovibrionaceae	Bilophila	2.56636	0.0832063
ASV_278	Bacteria	Firmicutes	Bacilli	Erysipelotrichales	Erysipelotrichaceae	Faecalibaculum	3.24799	0.0861129
ASV_10883	Bacteria	Actinobacteriota	Actinobacteria	Corynebacteriales	Corynebacteriaceae	Corynebacterium	0.128749	0.0989856
tax_ID	domain	phylum	class	order	family	genus	B6_male_T16_ND_B6_male_T0_ND.FC	B6_male_T16_ND_B6_male_T0_ND.adjusted_p
ASV_5314	Bacteria	Firmicutes	Clostridia	Lachnospirales	Lachnospiraceae	Lachnospiraceae UCG-006	0.108279	5.28062e-07
ASV_1481	Bacteria	Firmicutes	Clostridia	Peptostreptococcales-Tissierellales	Peptostreptococcaceae	Romboutsia	80.816	3.99047e-05
ASV_8171	Bacteria	Firmicutes	Clostridia	Peptostreptococcales-Tissierellales	Anaerovoracaceae	[Eubacterium] brachy group	0.0836507	5.4391e-05
ASV_992	Bacteria	Firmicutes	Clostridia	Oscillospirales	Oscillospiraceae	Oscillibacter	4.13023	0.000166849
ASV_6361	Bacteria	Firmicutes	Clostridia	Oscillospirales	Ruminococcaceae	Paludicola	0.117234	0.000393773
ASV_1475	Bacteria	Firmicutes	Clostridia	Lachnospirales	Lachnospiraceae	Roseburia	10.864	0.000701072
ASV_7104	Bacteria	Firmicutes	Clostridia	Peptostreptococcales-Tissierellales	Anaerovoracaceae	[Eubacterium] nodatum group	0.161231	0.000724275
ASV_1329	Bacteria	Firmicutes	Clostridia	Lachnospirales	Lachnospiraceae	Tuzzerella	3.5011	0.00410382
ASV_4548	Bacteria	Firmicutes	Clostridia	Lachnospirales	Lachnospiraceae	[Eubacterium] oxidoreducens group	5.23931	0.00469388
ASV_3224	Bacteria	Actinobacteriota	Coriobacteriia	Coriobacteriales	Eggerthellaceae	Parvibacter	0.126976	0.00490266
ASV_2592	Bacteria	Firmicutes	Bacilli	Erysipelotrichales	Erysipelatoclostridiaceae	Erysipelatoclostridium	0.109028	0.00938011
ASV_3459	Bacteria	Firmicutes	Clostridia	Oscillospirales	Oscillospiraceae	Intestinimonas	7.10193	0.0143722
ASV_4826	Bacteria	Patescibacteria	Saccharimonadia	Saccharimonadales	Saccharimonadaceae	Candidatus Saccharimonas	0.179522	0.0146469
ASV_116	Bacteria	Bacteroidota	Bacteroidia	Bacteroidales	Rikenellaceae	Alistipes	2.54962	0.0153363
ASV_10883	Bacteria	Actinobacteriota	Actinobacteria	Corynebacteriales	Corynebacteriaceae	Corynebacterium	0.0469646	0.0272243
ASV_3496	Bacteria	Firmicutes	Clostridia	Oscillospirales	Ruminococcaceae	Anaerotruncus	0.218493	0.0294572
ASV_2128	Bacteria	Campilobacterota	Campylobacteria	Campylobacterales	Helicobacteraceae	Helicobacter	0.249424	0.0376521
ASV_320	Bacteria	Actinobacteriota	Coriobacteriia	Coriobacteriales	Eggerthellaceae	Enterorhabdus	0.303467	0.0451922
ASV_697	Bacteria	Desulfobacterota	Desulfovibrionia	Desulfovibrionales	Desulfovibrionaceae	Desulfovibrio	0.352218	0.0474033
ASV_15389	Bacteria	Firmicutes	Bacilli	Thermicanales	Thermicanaceae	Thermicanus	13.1519	0.0484747
ASV_1737	Bacteria	Firmicutes	Clostridia	Lachnospirales	Lachnospiraceae	A2	2.29075	0.0557199
ASV_13518	Bacteria	Firmicutes	Clostridia	Peptostreptococcales-Tissierellales	Anaerovoracaceae	Family XIII AD3011 group	0.252664	0.0571965
ASV_3068	Bacteria	Firmicutes	Bacilli	Erysipelotrichales	Erysipelotrichaceae	Turicibacter	10.9474	0.0988999
